# Supplementary material for: The Effect of Smoking during Pregnancy on Severity and Directionality of Externalizing and Internalizing Symptoms: A Genetically Informed Approach
Source: Int J Environ Res Public Health. 2020 Oct 28;17(21):7921. doi: 10.3390/ijerph17217921 (PMC7662383; doi:10.3390/ijerph17217921)
Supplement: Supplementary file 1 [file ijerph-17-07921-s001.zip]

Archive with 4 entries (4 files):
- Supplementary Table 1. Full results.xlsx
- __MACOSX/._Supplementary Table 1. Full results.xlsx
- Supplementary Table 2. Sensitivity analyses.xlsx
- __MACOSX/._Supplementary Table 2. Sensitivity analyses.xlsx
