# Supplementary material for: The Effect of Smoking during Pregnancy on Severity and Directionality of Externalizing and Internalizing Symptoms: A Genetically Informed Approach
Source: Int J Environ Res Public Health. 2020 Oct 28;17(21):7921. doi: 10.3390/ijerph17217921 (PMC7662383; doi:10.3390/ijerph17217921)
Supplement: Supplementary file 1 [file ijerph-17-07921-s001.zip › Supplementary Table 1. Full results.xlsx]

## Sheet: Sheet1
Supplementary Table 1. Full Results of Models of SDP-Externalizing and Internalizing Behavior Associations.
		Externalizing symptoms						Internalizing symptoms
		Unconditional model		Model 1 - Standard		Model 2 - Sib-comparison		Unconditional model		Model 1 - Standard		Model 2 - Sib-comparison
		b	SE	b	SE	b	SE	b	SE	b	SE	b	SE
Intercept		2.72*	0.09	2.84*	0.71	3.90*	0.84	2.77*	0.08	2.95*	0.64	2.87*	0.78
SDP
	Child-specific SDP			0.10*	0.04	0.09*	0.04			0.02	0.04	<-0.01	0.04
	Family average SDP					0.17	0.09					0.08	0.09
Controls
	Child-specific sex			-0.56*	0.15	-0.48*	0.18			-0.17	0.14	-0.14	0.16
	Family average sex					-0.74*	0.27					-0.17	0.25
	Birth order			0.35*	0.16	0.2	0.3			-0.16	0.14	-0.03	0.26
	Child-specific mother education			<-0.01	0.05	0.14	0.1			<0.01	0.04	0.06	0.08
	Family average mother education					-0.04	0.06					-0.03	0.05
	Child-specific mother age			-0.01	0.02	0.02	0.09			<-0.01	0.02	-0.06	0.07
	Family average mother age					-0.01	0.02					<0.01	0.02
	Mother marital status			0.05	0.28	0.07	0.29			0.26	0.27	0.2	0.27
	Child-specific food stamps			0.15	0.3	0.33	0.44			0.48	0.26	0.6	0.34
	Family average food stamps					0.04	0.41					0.21	0.38
	Child-specific Second-hand smoke exposure			0.09	0.06	0.1	0.09			0.04	0.06	0.08	0.09
	Family average Second-hand smoke exposure					0.08	0.08					<0.01	0.07
Intra-class correlations		0.3						0.29
Variance
	Family-level	0.62*		0.47*		0.69*		0.48*		1.27*		0.80*
	Random-effect on SDP			0		0				0.06*		0.06*
	Individual-level (residual)	1.47*		1.15*		1.15*		1.17*		0.55*		0.55*
	% within-family variance explained beyond unconditional model			0.2219		0.2211				0.5342		0.5335
Model Fit
	-2 Res Ln L	1164.6		971.1		978		1086.5		919.8		927.4
	AIC	1168.6		977.1		984		1090.5		927.8		935.7
*p < 0.05. In the Sibling-comparison model, parameters are "child-specific relative to family average"
