# Supplementary material for: The Effect of Smoking during Pregnancy on Severity and Directionality of Externalizing and Internalizing Symptoms: A Genetically Informed Approach
Source: Int J Environ Res Public Health. 2020 Oct 28;17(21):7921. doi: 10.3390/ijerph17217921 (PMC7662383; doi:10.3390/ijerph17217921)
Supplement: Supplementary file 1 [file ijerph-17-07921-s001.zip › Supplementary Table 2. Sensitivity analyses.xlsx]

## Sheet: Sheet1
Supplementary Table 2. Sensitivity analyses - SDP and Outcome Variable Associations
	Model 1 - Standard: Child-specific SDP severity					Model 2 - Sib-comparison: Child-specific SDP relative to family average (Within-family effect)
Outcome variable	SDP severity	Yes/No	Sum Quantity	Max Quantity	Number of Trimesters	SDP severity	Yes/No	Sum Quantity	Max Quantity	Number of Trimesters
Severity	0.04	-0.03	0.01*	0.01	0.07	0.03	<-0.01	<0.01	<0.01	0.06
Directionality	0.06†	0.11	0.01*	0.01*	0.06	0.07*	0.25†	0.01*	0.03*	0.10†
Externalizing symptoms	0.10*	0.15	0.01*	0.02*	0.14*	0.09*	0.12	0.01*	0.01	0.15*
Internalizing symptoms	0.02	-0.06	<0.01	<0.01	0.05	<-0.01	-0.08	<-0.01	-0.01	0.02
Unstandardized beta-weights (β) are presented for each focal effect. Did not converge (DNC). *p<.05, †P<0.10. Each row represents a different outcome variable and summarizes only the SDP severity findings from the larger models noted along the top. All parameter and variance estimates and model fit information from each of the models are available upon author request.
